# Supplementary material for: Fitness benefits and costs of shelters to the sea urchin Glyptocidaris crenularis
Source: PeerJ. 2020 Apr 20;8:e8886. doi: 10.7717/peerj.8886 (PMC7179571; doi:10.7717/peerj.8886)
Supplement: Supplemental Information 2 [file peerj-08-8886-s002.xlsx]

## Sheet: Sheet1
Foraging behavior
Treatment	No		1 min	2 min	3 min	4 min	5 min	6 min	7 min	8 min	9 min	10 min	11 min	12 min	13 min	14 min	15 min	16 min	17 min	18 min	19 min	20 min	21 min	22 min	23 min	24 min	25 min	26 min	27 min	28 min	29 min	30 min
Group without shelters	1	distance (mm)	52.5888	40.6406	82.5256	148.202	43.6028	30.1485	24.6383	67.8399	34.2035	40.0774	49.5275	42.7874	47.9548	25.1727	39.495	26.6385	23.1669	19.4846	20.9705	18.954	19.029	22.2246	148.393	3.58868	3.35839	3.73745	3.92443	3.49752	3.2078	2.38198
		speed (mm/s)	0.87648	0.677344	1.37543	2.47003	0.726714	0.502475	0.410638	1.13066	0.570058	0.667956	0.825459	0.713124	0.799247	0.419544	0.658249	0.443975	0.386115	0.324744	0.349508	0.315899	0.31715	0.370411	2.47322	0.0598113	0.0559731	0.0622908	0.0654072	0.058292	0.0534634	0.0396997
		acceleration (mm/s2 )	0.0847979	0.166927	1.80468	0.589097	0.0735491	0.124017	0.0740346	0.0445445	0.151203	0.225869	0.273861	0.423937	0.3835	0.139788	0.811999	0.00157063	0.306592	0.370817	0.0629808	0.0513221	0.264221	0.302196	0.117548	0.0277849	0.046609	0.0180918	0.0182959	0.030927	0.00153075	0.0712246
	2	distance (mm)	11.4163	18.8933	11.2508	9.00025	9.53592	7.44239	7.87765	52.0591	33.3103	17.6777	11.6778	21.8353	9.61709	8.59426	9.02879	25.4879	19.5647	11.5359	7.93746	8.40343	8.11889	7.52838	15.6087	8.86644	9.06994	9.90976	8.7456	7.25091	7.25473	10.053
		speed (mm/s)	0.190271	0.314888	0.187514	0.150004	0.158932	0.12404	0.131294	0.867651	0.555171	0.294629	0.194631	0.363921	0.160285	0.143238	0.15048	0.424799	0.326079	0.192265	0.132291	0.140057	0.135315	0.125473	0.260145	0.147774	0.151166	0.165163	0.14576	0.120848	0.120912	0.16755
		acceleration (mm/s2 )	0.0798014	0.0849644	0.220568	0.181962	0.285291	0.01419	0.046999	0.35619	0.0662338	0.067417	0.17863	0.0368741	0.0620778	0.00377425	0.006908	0.172773	0.106877	0.0532243	0.120331	0.125029	0.155795	0.0870343	0.247214	0.00112156	0.00679796	0.278612	0.146693	0.00159922	0.0494032	0.0493125
	3	distance (mm)	82.5843	43.9263	63.7425	49.2435	57.828	84.2521	127.513	119.017	89.8003	15.2971	15.2971	0	0	0	0	32.6414	14.0481	14.9339	16.0918	14.372	14.9183	11.4582	16.7217	12.879	12.582	13.8285	11.3131	10.4854	10.211	9.51704
		speed (mm/s)	1.3764	0.732106	1.06237	0.820725	0.963799	1.4042	2.12522	1.98362	1.49667	0.254951	0.254951	0	0	0	0	0.544024	0.234135	0.248899	0.268197	0.239533	0.248638	0.19097	0.278694	0.21465	0.209701	0.230475	0.188551	0.174757	0.170184	0.158617
		acceleration (mm/s2 )	0.0111004	0.163861	1.29159	0.100104	1.09467	0.942442	7	0.486832	0	0	0	0	0	0	0	0.0689526	0.251745	0.0311686	0.165075	0.339856	0.0350887	0.132603	0.0780572	0.109371	0.292941	0.112245	0.0153742	0.0521282	0.00200543	0.0643152
	4	distance (mm)	93.9444	107.977	215.478	156.903	58.3053	27.2251	33.2943	36.0269	20.4376	19.4374	28.8117	58.2333	20.1389	28.9913	34.3048	24.4776	23.7218	25.5529	38.2372	25.2312	34.7837	30.1687	42.7803	22.8638	22.5856	16.5213	17.2027	20.4016	23.726	24.5158
		speed (mm/s)	1.56574	1.79962	3.5913	2.61505	0.971754	0.453752	0.554905	0.600449	0.340627	0.323957	0.480195	0.970554	0.335649	0.483188	0.571747	0.40796	0.395363	0.425882	0.637286	0.420519	0.579728	0.502811	0.713006	0.381063	0.376426	0.275354	0.286712	0.340027	0.395433	0.408597
		acceleration (mm/s2 )	3.29584	0.744042	1.70992	6.529	0.438624	0.00633359	0.271151	0.138994	0.0209609	0.321504	0	0	0	0	7.65739	0.67896	0.14333	0.239531	0.0292853	0.422054	0.13148	0.216258	0.450725	0.488313	0.155793	0.352337	0.0718912	0.213417	0.72745	0.0135995
	5	distance (mm)	47.1565	50.6217	68.0269	67.2768	16.5134	16.7441	14.8425	17.9328	12.6272	16.4661	17.6354	25.534	27.836	32.7541	53.0877	77.4653	69.3706	82.2356	113.765	66.2617	12.6076	12.8627	20.6311	13.0959	14.9921	12.491	12.7219	21.5643	25.8081	13.1944
		speed (mm/s)	0.785941	0.843696	1.13378	1.12128	0.275223	0.279069	0.247375	0.298881	0.210454	0.274435	0.293923	0.425566	0.463933	0.545902	0.884795	1.29109	1.15618	1.37059	1.89608	1.10436	0.210127	0.214378	0.343852	0.218264	0.249869	0.208183	0.212032	0.359406	0.430135	0.219907
		acceleration (mm/s2 )	0.697999	0.20171	0.670354	0.0603617	0.246302	0.0971189	0.198139	0.0298481	0.137785	0.0319536	0.0663634	0.29502	1.05988	0.463269	0.0308514	0.257996	0.149906	2.21587	1.98273	0.105538	0.0588311	0.205304	0.241096	0.0699732	0.335136	0.133074	0.0774835	0.173404	0.195156	0.102039
Group with shelters	1	distance (mm)	163.654	163.248	54.1911	62.7395	62.4179	55.824	86.2039	65.0382	19.7902	16.1403	21.4809	46.4286	54.1922	66.4822	67.5882	88.8176	25.7701	14.6175	12.7519	15.3719	15.996	14.2661	20.7903	32.3788	17.9958	29.4693	0	0	0	0
		speed (mm/s)	2.72757	2.7208	0.903184	1.04566	1.0403	0.9304	1.43673	1.08397	0.329836	0.269004	0.358015	0.77381	0.903204	1.10804	1.12647	1.48029	0.429502	0.243625	0.212532	0.256199	0.2666	0.237768	0.346506	0.539647	0.29993	0	0	0	0	0
		acceleration (mm/s2 )	5.12288	0.640368	0.0846148	0.64229	0.162131	1.38404	1.00755	0.21938	0.177889	0.0657806	0.255579	0.0971429	0.68607	1.04446	1.44378	0.00753441	0.102337	0.246225	0.0557344	0.366848	0.376172	0.130127	0.0711406	0	0.0359228	6.112	0	0	0	0
	2	distance (mm)	132.677	121.543	108.175	136.554	115.586	139.917	69.665	74.1794	56.2153	74.0901	109.507	84.2489	22.9786	11.7198	350.03	17.9157	4.00036	20.4906	0	0	1.70836	16.6788	23.0564	56.7339	74.4233	109.222	84.6354	22.5452	11.3875	13.1944
		speed (mm/s)	2.21128	2.02572	1.80291	2.2759	1.92643	2.33195	1.16108	1.23632	0.936922	1.23483	1.82511	1.40415	0.382976	0.19533	5.83383	0.298596	0.0666726	0.341511	0	0	0.0284726	0.277981	0.384273	0.945564	1.24039	1.82036	1.41059	0.375753	0.189792	0.219907
		acceleration (mm/s2 )	0.687035	1.58658	0	0	14.676	3.056	0	0.527304	1.30403	1.23677	1.05131	0.724067	0.132951	0.00551603	0.195413	0	1.70836	0	0	0	0	0	0.133511	1.08683	1.45026	0.871906	0.497347	0.0225994	0.0367966	0.102039
	3	distance (mm)	58.8611	97.811	128.01	215.37	228.168	86.1907	64.5612	64.3585	27.2536	15.5805	19.46	9.22807	22.1228	11.0258	14.1657	14.3272	17.4311	14.5475	26.6501	28.6219	13.3332	26.0207	17.2859	33.9726	41.8597	46.8756	0	0	0	0
		speed (mm/s)	0.981018	1.63018	2.13349	3.5895	3.80279	1.43651	1.07602	1.07264	0.454227	0.259675	0.324333	0.153801	0.368713	0.183763	0.236094	0.238787	0.290518	0.242459	0.444168	0.477032	0.222221	0.433678	0.288098	0.566211	0.697662	0.781259	0	0	0	0
		acceleration (mm/s2 )	0.137551	0.565959	7.61796	6.876	2.37043	0.272014	0.0108198	0.0786886	0.135379	0.826621	0.326276	0.115801	0.100279	0.0718063	0.0615631	0.341008	0.0956446	0.284068	0.380144	0.368811	0.354876	0.219819	0.630777	0.206361	0.657857	0.408689	0	0	0	0
	4	distance (mm)	26.1559	60.4753	62.2019	13.9436	42.4964	36.3264	40.6703	13.2932	16.4753	15.9816	12.7129	10.982	13.4756	13.3527	22.1751	14.2333	15.7491	11.1707	14.1423	14.5807	15.9543	33.5399	33.3082	38.6398	24.448	80.22	32.088	84.04	48.896	21.392
		speed (mm/s)	0.435932	1.00792	1.0367	0.232394	0.708274	0.60544	0.677839	0.221554	0.274589	0.26636	0.211882	0.183033	0.224593	0.222546	0.369585	0.237222	0.262485	0.186179	0.235704	0.243011	0.265905	0.558999	0.555137	0.643997	0.407467	1.337	0.5348	1.40067	0.814933	0.356533
		acceleration (mm/s2 )	0.600481	3.63584	0.486385	0.163687	0.349606	0.10942	0.0638704	0.0291008	0.115387	0.00942776	0.158125	0.116861	0.737046	0.046986	7.26553	0.0928413	0.112919	0.07831	0.106043	0.0336771	1.09662	0.0397662	0.120437	0	0	1.528	0	4.584	0	0
	5	distance (mm)	24.4421	21.989	25.2148	42.513	34.0392	29.4978	40.7553	27.4422	11.7996	10.3371	8.21433	9.98074	9.1618	8.9609	8.54342	16.9563	11.3535	10.1391	9.32374	10.0189	9.82233	9.27622	20.3795	24.0675	17.7684	12.5238	12.6914	17.1157	28.8206	21.2136
		speed (mm/s)	0.407369	0.366484	0.420246	0.708551	0.567319	0.49163	0.679255	0.457371	0.196661	0.172285	0.136906	0.166346	0.152697	0.149348	0.14239	0.282605	0.189225	0.168984	0.155396	0.166982	0.163705	0.154604	0.339658	0.401125	0.296139	0.208729	0.211523	0.285262	0.480344	0.353561
		acceleration (mm/s2 )	0	0.112256	0.430757	0.350706	0.447705	0.185204	0.0384165	0.0649579	0.165524	0.0369957	0.053484	0.130316	0.178331	0.0135715	0.0581321	0.0172899	0.0362373	0.208831	0.0145994	0.242491	0.0670393	0.144504	0.0529457	0.0584967	0.124209	0.191506	0.119882	0.139992	0.128609	0.242635
Treatment	No	distance (mm）	Average speed (mm/s)	Average acceleration (mm/s2 )
Group without shelters	1	1091.96	0.606645	0.23545
	2	404.553	0.224751	0.10979
	3	964.503	0.535835	0.428051
	4	1332.28	0.740155	0.848939
	5	1054.12	0.585623	0.353016
Group with shelters	1	1293.64	0.70232	0.6846
	2	2063.08	1.14615	1.03642
	3	1343.09	0.746162	0.78384
	4	883.121	0.490623	0.722679
	5	544.362	0.302423	0.135187
Treatment	No	Foraging time (s)
Group without shelters	1	767
	2	1800
	3	1800
	4	240
	5	1177
Group with shelters	1	425
	2	457
	3	415
	4	1800
	5	1800
