# Supplementary material for: Fitness benefits and costs of shelters to the sea urchin Glyptocidaris crenularis
Source: PeerJ. 2020 Apr 20;8:e8886. doi: 10.7717/peerj.8886 (PMC7179571; doi:10.7717/peerj.8886)
Supplement: Supplemental Information 3 [file peerj-08-8886-s003.xlsx]

## Sheet: Sheet1
Treatment	No	Duration in sheltered areas (s)
Group without shelters	1	1769
	2	1766
	3	1767
	4	1755
	5	1739
Group with shelters	1	1695
	2	495
	3	1726
	4	1614
	5	1584
Light intensity (lx)
					13	15.4	12.5
					20.1	20.5	19
					37.5	40.2	33.6
					43	59	41.2
					120	111.2	119.8
297	212	191.8	180.1	168.7	158.8	152.6	157.9	160.8	179.8	188.9	210	299
293	209	184.3	176.6	166.8	160.6	155.6	156	160	170.9	180.2	207	294
298	218	192.3	180.4	168.8	158.3	152.7	158	160.2	179.8	188.2	210	297
					120.3	110.3	120
					43.6	58.4	40.6
					38.3	39.8	32.8
					20.3	21.6	19.9
					13.2	14.5	13.6
